# Supplementary material for: Sclerospora graminicola Suppresses Plant Defense Responses by Disrupting Chlorophyll Biosynthesis and Photosynthesis in Foxtail Millet
Source: Front Plant Sci. 2022 Jul 12;13:928040. doi: 10.3389/fpls.2022.928040 (PMC9317951; doi:10.3389/fpls.2022.928040)
Supplement: Supplementary file 4 [file Table_1.XLSX]

## Sheet: Sheet1
Supplementary Table S1 Primer information for qRT-PCR
gene	type	primer(5'-3')
Si2g11900	F	5'-ACTTCGGAACTTCAGGAGCG-3'
	R	5'-CGTCAATGGAGATGGAGGAGA-3'
Si2g14070	F	5'-CCAGGTTCAACATTCCATCG-3'
	R	5'-GGTGTATTTAGGGGAGGTCCAG-3'
Si3g10230	F	5'-ACAAGGAGCGGAAAGGC-3'
	R	5'-CGATGAGGACGAAGAGCAG-3'
Si4g03980	F	5'-AGACCCCTTGTCATGTGGA-3'
	R	5'-ATCTGTGGCATCAGGTTTACTT-3'
Si7g03820	F	5'-TGGCGAAGGCAACTGAACT-3'
	R	5'-AGCATCCCCTACAAACTCTGG-3'
Si7g22900	F	5'-CGGTTTTGTTTCCTTTGGG-3'
	R	5'-TTCTACTTCAGCATCAGCCTTT-3'
