# Supplementary material for: Sclerospora graminicola Suppresses Plant Defense Responses by Disrupting Chlorophyll Biosynthesis and Photosynthesis in Foxtail Millet
Source: Front Plant Sci. 2022 Jul 12;13:928040. doi: 10.3389/fpls.2022.928040 (PMC9317951; doi:10.3389/fpls.2022.928040)
Supplement: Supplementary file 5 [file Table_2.XLSX]

## Sheet: Sheet1
Supplementary Table S2 Transcriptome sequencing quality statistics of foxtail millet leaves infected by S. graminicola at different stages
Sample	Total_Reads	alignment rate	Q30%	GC%	transcripts	N50
MOCK1_1	24030216	0.8167	94.46	55.35	32981	49627
MOCK1_2	24539878	0.8765	94.23	56.18	30959	50496
MOCK1_3	28517462	0.8591	94.82	55.61	35625	49511
MOCK2_1	22756482	0.9215	94.15	55.89	27619	50661
MOCK2_2	23389022	0.9284	94.84	56.06	27472	50140
MOCK2_3	26257756	0.9286	94.92	55.61	30844	50423
MOCK3_1	22983979	0.9256	94.87	54.53	27255	50493
MOCK3_2	26053169	0.9303	94.79	54.34	30195	50481
MOCK3_3	21484415	0.9248	94.37	54.52	25852	50834
MOCK4_1	24420464	0.9246	94.73	54.7	28419	51069
MOCK4_2	25780475	0.9228	94.74	54.61	29669	50363
MOCK4_3	25330231	0.9325	94.85	54.59	29058	50564
MOCK5_1	26198598	0.929	94.61	55	30884	50331
MOCK5_2	24049322	0.9261	94.3	55.13	29679	50323
MOCK5_3	22017597	0.9119	94.65	54.71	27251	49952
SACC1_1	48385234	0.6529	94.45	53.7	68001	48339
SACC1_2	42801940	0.6265	94.44	53.53	62519	47515
SACC1_3	47117917	0.7296	94.01	54.37	64230	48499
SACC2_1	41713930	0.323	94.24	51.96	71343	46168
SACC2_2	44243678	0.485	94.12	52.75	69638	46766
SACC2_3	44781099	0.3238	94.77	51.77	76386	45848
SACC3_1	45143856	0.158	94.25	51.22	83058	45286
SACC3_2	44280403	0.1899	93.95	51.04	81508	45286
SACC3_3	39521521	0.2029	94.3	51.15	71949	45360
SACC4_1	43103466	0.1557	94.39	51.2	78394	46058
SACC4_2	42236684	0.1613	94.7	51.1	77321	45268
SACC4_3	39979547	0.1584	94.52	51.17	73339	45563
SACC5_1	43013739	0.081	94.52	51.19	81383	45436
SACC5_2	37947795	0.103	94.29	51.18	72170	44952
SACC5_3	40623853	0.0354	94.17	51.52	78992	45146
	1012703728		94.4817	53.5227	1553993	48225.3
